# Supplementary material for: Deciphering Mineral Homeostasis in Barley Seed Transfer Cells at Transcriptional Level
Source: PLoS One. 2015 Nov 4;10(11):e0141398. doi: 10.1371/journal.pone.0141398 (PMC4633283; doi:10.1371/journal.pone.0141398)
Supplement: S3 File — (XLSX) [file pone.0141398.s009.xlsx]

## Sheet: S3 File
S3 File: Genes showing alternative isoform switching among transcripts which code for an identical amino acid sequence.
Gene accession numbers can be used to access the sequences at http://plants.ensembl.org/index.html.
6Fe: 6 h after Fe treatment, 6Zn: 6 h after Zn treatment, 24Fe: 24 h after Fe treatment, 24Zn: 24 h after Zn treatment, and UT: untreated sample. For example, 24Fe/UT represents the comparison of 24Fe with UT.
Chromosome	Gene Name/ID	Putative function	Transcript ID	log2 fold-change	Corrected P values (FDR)	Comparisons
chr5	HIR3	Hypersensitive induced response protein 3, HIR3; self-interacts and forms heteromers. Interacts with NB-LRR class of R proteins before R proteins (e.g. RPS2 or RPM1) are activated by the effectors (Proteomics 2007, 6:1980-96; Mol Cell Proteomics 2004, 3:675-91; Plant Cell Physiol 2004, 45:1543-1556). Arabidopsis RPS2 is a typical nucleotide-binding leucine-rich repeat resistance protein, which in…	TCONS_00119198	9.18098	0.00665278	24Fe/UT
chr5	HIR3	Hypersensitive induced response protein 3, HIR3; self-interacts and forms heteromers. Interacts with NB-LRR class of R proteins before R proteins (e.g. RPS2 or RPM1) are activated by the effectors (Proteomics 2007, 6:1980-96; Mol Cell Proteomics 2004, 3:675-91; Plant Cell Physiol 2004, 45:1543-1556). Arabidopsis RPS2 is a typical nucleotide-binding leucine-rich repeat resistance protein, which in…	TCONS_00119198	-9.29871	8.2e-05	24Zn/24Fe
chr5	HIR3	Hypersensitive induced response protein 3, HIR3; self-interacts and forms heteromers. Interacts with NB-LRR class of R proteins before R proteins (e.g. RPS2 or RPM1) are activated by the effectors (Proteomics 2007, 6:1980-96; Mol Cell Proteomics 2004, 3:675-91; Plant Cell Physiol 2004, 45:1543-1556). Arabidopsis RPS2 is a typical nucleotide-binding leucine-rich repeat resistance protein, which in…	TCONS_00119199	8.72018	0.00934116	24Fe/UT
chr5	HIR3	Hypersensitive induced response protein 3, HIR3; self-interacts and forms heteromers. Interacts with NB-LRR class of R proteins before R proteins (e.g. RPS2 or RPM1) are activated by the effectors (Proteomics 2007, 6:1980-96; Mol Cell Proteomics 2004, 3:675-91; Plant Cell Physiol 2004, 45:1543-1556).Arabidopsis RPS2 is a typical nucleotide-binding leucine-rich repeat resistance protein, which ind…	TCONS_00119202	-10.3706	0.00222212	24Fe/UT
chr6	MLOC_15337	E3 ubiquitin-protein ligase At3g02290-like, RING-H2 finger protein ATL67; mediates E2-dependent protein ubiquitination. Could be iInvolved in stress response (Plant Physiol 2013, 162:1733-49)	TCONS_00143764	-9.48101	0.000472563	6Zn/6Fe
chr6	MLOC_15337	E3 ubiquitin-protein ligase At3g02290-like, RING-H2 finger protein ATL67; mediates E2-dependent protein ubiquitination. Could be iInvolved in stress response (Plant Physiol 2013, 162:1733-49)	TCONS_00143767	9.80565	0.000322414	6Zn/6Fe
chr7	MLOC_3173	Putative protein phosphatase 2C 58; binds 2 magnesium or manganese ions per subunit and catalyze the reaction of "a phosphoprotein + H2O TO a protein + phosphate". This isoform has extended 5UTR and 3UTR compared to the isoform TCONS_00174092. Involved in negative regulation of defense response.	TCONS_00174091	4.96567	0.00631898	24Zn/UT
chr7	MLOC_3173	Putative protein phosphatase 2C 58; binds 2 magnesium or manganese ions per subunit and catalyze the reaction of "a phosphoprotein + H2O TO a protein + phosphate". Involved in negative regulation of defense response.	TCONS_00174092	-7.89268	0.00411135	24Zn/UT
chr7	MLOC_3505	Sucrose-phosphate synthase 1, UDP-glucose-fructose-phosphate glucosyltransferase 1; plays a role in photosynthetic sucrose synthesis by catalyzing the rate-limiting step of sucrose biosynthesis from UDP-glucose and fructose- 6-phosphate. Involved in the regulation of carbon partitioning in the leaves of plants. May regulate the synthesis of sucrose and therefore play a major role as a limiting fa…	TCONS_00174240	9.24415	0.000360912	24Zn/UT
chr7	MLOC_3505	Sucrose-phosphate synthase 1, UDP-glucose-fructose-phosphate glucosyltransferase 1; plays a role in photosynthetic sucrose synthesis by catalyzing the rate-limiting step of sucrose biosynthesis from UDP-glucose and fructose- 6-phosphate. Involved in the regulation of carbon partitioning in the leaves of plants. May regulate the synthesis of sucrose and therefore play a major role as a limiting fa…	TCONS_00174241	11.619	0.00139492	24Fe/UT
chr7	MLOC_3505	Sucrose-phosphate synthase 1, UDP-glucose-fructose-phosphate glucosyltransferase 1; plays a role in photosynthetic sucrose synthesis by catalyzing the rate-limiting step of sucrose biosynthesis from UDP-glucose and fructose- 6-phosphate. Involved in the regulation of carbon partitioning in the leaves of plants. May regulate the synthesis of sucrose and therefore play a major role as a limiting fa…	TCONS_00174241	11.6252	5.69e-06	24Zn/UT
chr7	MLOC_3505	Sucrose-phosphate synthase 1, UDP-glucose-fructose-phosphate glucosyltransferase 1; plays a role in photosynthetic sucrose synthesis by catalyzing the rate-limiting step of sucrose biosynthesis from UDP-glucose and fructose- 6-phosphate. Involved in the regulation of carbon partitioning in the leaves of plants. May regulate the synthesis of sucrose and therefore play a major role as a limiting fa…	TCONS_00174241	-11.1347	2.59e-05	6Zn/6Fe
chr7	MLOC_3505	Sucrose-phosphate synthase 1, UDP-glucose-fructose-phosphate glucosyltransferase 1; plays a role in photosynthetic sucrose synthesis by catalyzing the rate-limiting step of sucrose biosynthesis from UDP-glucose and fructose- 6-phosphate. Involved in the regulation of carbon partitioning in the leaves of plants. May regulate the synthesis of sucrose and therefore play a major role as a limiting fa…	TCONS_00174244	-8.08783	0.00296032	24Zn/UT
chr7	MLOC_3505	Sucrose-phosphate synthase 1, UDP-glucose-fructose-phosphate glucosyltransferase 1; plays a role in photosynthetic sucrose synthesis by catalyzing the rate-limiting step of sucrose biosynthesis from UDP-glucose and fructose- 6-phosphate. Involved in the regulation of carbon partitioning in the leaves of plants. May regulate the synthesis of sucrose and therefore play a major role as a limiting fa…	TCONS_00174246	-9.29852	0.00589247	24Fe/UT
chr7	MLOC_3505	Sucrose-phosphate synthase 1, UDP-glucose-fructose-phosphate glucosyltransferase 1; plays a role in photosynthetic sucrose synthesis by catalyzing the rate-limiting step of sucrose biosynthesis from UDP-glucose and fructose- 6-phosphate. Involved in the regulation of carbon partitioning in the leaves of plants. May regulate the synthesis of sucrose and therefore play a major role as a limiting fa…	TCONS_00174246	-9.27749	0.000313405	24Zn/UT
chr7	MLOC_3505	Sucrose-phosphate synthase 1, UDP-glucose-fructose-phosphate glucosyltransferase 1; plays a role in photosynthetic sucrose synthesis by catalyzing the rate-limiting step of sucrose biosynthesis from UDP-glucose and fructose- 6-phosphate. Involved in the regulation of carbon partitioning in the leaves of plants. May regulate the synthesis of sucrose and therefore play a major role as a limiting fa…	TCONS_00174249	-6.23241	0.00918833	24Fe/UT
chr7	MLOC_3505	Sucrose-phosphate synthase 1, UDP-glucose-fructose-phosphate glucosyltransferase 1; plays a role in photosynthetic sucrose synthesis by catalyzing the rate-limiting step of sucrose biosynthesis from UDP-glucose and fructose- 6-phosphate. Involved in the regulation of carbon partitioning in the leaves of plants. May regulate the synthesis of sucrose and therefore play a major role as a limiting fa…	TCONS_00174249	-7.00886	0.000177928	24Zn/UT
chr7	MLOC_3505	Sucrose-phosphate synthase 1, UDP-glucose-fructose-phosphate glucosyltransferase 1; plays a role in photosynthetic sucrose synthesis by catalyzing the rate-limiting step of sucrose biosynthesis from UDP-glucose and fructose- 6-phosphate. Involved in the regulation of carbon partitioning in the leaves of plants. May regulate the synthesis of sucrose and therefore play a major role as a limiting fa…	TCONS_00174249	8.81845	2.59e-05	6Zn/6Fe
chr2	MLOC_37255	PGSIP7, Plant glycogenin-like starch initiation protein 7	TCONS_00030096	6.02773	0.00611116	6Zn/6Fe
chr2	MLOC_37255	PGSIP7, Plant glycogenin-like starch initiation protein 7	TCONS_00030100	-7.68692	0.00804678	6Zn/6Fe
4HL	MLOC_38100	CCR4-NOT transcription complex subunit 1-like; scaffolding component of the CCR4-NOT complex which is one of the major cellular mRNA deadenylases and is linked to various cellular processes including bulk mRNA degradation, miRNA-mediated repression, translational repression during translational initiation and general transcription regulation.	TCONS_00099027	10.643	4.39e-06	24Zn/24Fe
4HL	MLOC_38100	CCR4-NOT transcription complex subunit 1-like; scaffolding component of the CCR4-NOT complex which is one of the major cellular mRNA deadenylases and is linked to various cellular processes including bulk mRNA degradation, miRNA-mediated repression, translational repression during translational initiation and general transcription regulation.	TCONS_00099030	-6.40475	8.58e-05	24Zn/24Fe
2HL	MLOC_38553	Uncharacterized	TCONS_00045341	-8.93661	0.00817671	24Fe/UT
2HL	MLOC_38553	Uncharacterized	TCONS_00045341	6.73283	0.000387806	24Zn/24Fe
2HL	MLOC_38553	Uncharacterized	TCONS_00045344	9.07637	0.00720421	24Fe/UT
chr6	MLOC_4459	Serine/threonine-protein kinase AFC1, AFC1, AME2, FC1, FUS3-COMPLEMENTING GENE 1; activator of yeast transcription factor, STE12.	TCONS_00142001	10.1744	1.27e-05	24Zn/24Fe
chr6	MLOC_4459	Serine/threonine-protein kinase AFC1, AFC1, AME2, FC1, FUS3-COMPLEMENTING GENE 1; activator of yeast transcription factor, STE12.	TCONS_00142005	-9.66179	3.57e-05	24Zn/24Fe
chr6	MLOC_4459	Serine/threonine-protein kinase AFC1, AFC1, AME2, FC1, FUS3-COMPLEMENTING GENE 1; activator of yeast transcription factor, STE12.	TCONS_00142007	-8.15661	0.00103193	24Zn/24Fe
chr1	MLOC_53684	Auxin-responsive GH3 family protein, indole-3-acetic acid-amido synthetase GH3.5, JASMONATE RESISTANT 1, JAR1; JAR1 catalyzes the formation of a biologically active jasmonyl-isoleucine (JA-Ile) conjugate. JA-Ile promotes the interaction between JAZ1 and COI1 in the jasmonate signaling pathway. JAR1 localizes to the cytoplasm and is also a phytochrome A signaling component. JAR1 is an auxin-induce…	TCONS_00004724	4.09306	0.00992024	24Zn/24Fe
chr1	MLOC_53684	Auxin-responsive GH3 family protein, indole-3-acetic acid-amido synthetase GH3.5, JASMONATE RESISTANT 1, JAR1; JAR1 catalyzes the formation of a biologically active jasmonyl-isoleucine (JA-Ile) conjugate. JA-Ile promotes the interaction between JAZ1 and COI1 in the jasmonate signaling pathway. JAR1 localizes to the cytoplasm and is also a phytochrome A signaling component. JAR1 is an auxin-induce…	TCONS_00004726	-9.28025	7.93e-05	24Zn/24Fe
chr7	MLOC_57343	G-type lectin S-receptor-like serine/threonine-protein kinase At2g19130; induced by ABA, salt, and drought stresses in Glycine soja. Its overexpression in Arabidopsis, enhances salt tolerance and higher yields under salt stress, with higher chlorophyll content, lower ion leakage, higher plant height, and more siliques at the adult developmental stage (J Plant Physiol 2013, 170:505-15).	TCONS_00173412	-8.11554	0.0011253	24Zn/24Fe
chr7	MLOC_57343	G-type lectin S-receptor-like serine/threonine-protein kinase At2g19130; induced by ABA, salt, and drought stresses in Glycine soja. Its overexpression in Arabidopsis, enhances salt tolerance and higher yields under salt stress, with higher chlorophyll content, lower ion leakage, higher plant height, and more siliques at the adult developmental stage (J Plant Physiol 2013, 170:505-15).		-2.20694	0.000690056	24Zn/24Fe
5HL	MLOC_63977	Annexin D5-like; Up-regulated by cold, heat shock, dehydration and salt stresses. Annexins are Ca2+--and phospholipid-binding proteins. Arabidopsis annexins AnnAt1 and AnnAt4 interact with each other and regulate drought and salt stress responses. Upon dehydration and salt treatment, AtNCED3, encoding 9-cis-epoxycarotenoid dioxygenase, and P5CS1, encoding Δ-1-pyrroline-5-carboxylate synthase, whi…	TCONS_00128123	7.55747	0.00890758	6Zn/6Fe
5HL	MLOC_63977	Annexin D5-like; Up-regulated by cold, heat shock, dehydration and salt stresses. Annexins are Ca2+--and phospholipid-binding proteins. Arabidopsis annexins AnnAt1 and AnnAt4 interact with each other and regulate drought and salt stress responses. Upon dehydration and salt treatment, AtNCED3, encoding 9-cis-epoxycarotenoid dioxygenase, and P5CS1, encoding Δ-1-pyrroline-5-carboxylate synthase, whi…	TCONS_00128124	-6.77829	0.00207798	6Zn/6Fe
5HL	MLOC_63977	Annexin D5-like; Up-regulated by cold, heat shock, dehydration and salt stresses. Annexins are Ca2+--and phospholipid-binding proteins. Arabidopsis annexins AnnAt1 and AnnAt4 interact with each other and regulate drought and salt stress responses. Upon dehydration and salt treatment, AtNCED3, encoding 9-cis-epoxycarotenoid dioxygenase, and P5CS1, encoding Δ-1-pyrroline-5-carboxylate synthase, whi…	TCONS_00128129	-8.50154	0.00130339	24Zn/UT
5HL	MLOC_63977	Annexin D5-like; Up-regulated by cold, heat shock, dehydration and salt stresses. Annexins are Ca2+--and phospholipid-binding proteins. Arabidopsis annexins AnnAt1 and AnnAt4 interact with each other and regulate drought and salt stress responses. Upon dehydration and salt treatment, AtNCED3, encoding 9-cis-epoxycarotenoid dioxygenase, and P5CS1, encoding Δ-1-pyrroline-5-carboxylate synthase, whi…	TCONS_00128129	9.04438	0.000901251	6Zn/6Fe
5HL	MLOC_63977	Annexin D5-like; Up-regulated by cold, heat shock, dehydration and salt stresses. Annexins are Ca2+--and phospholipid-binding proteins. Arabidopsis annexins AnnAt1 and AnnAt4 interact with each other and regulate drought and salt stress responses. Upon dehydration and salt treatment, AtNCED3, encoding 9-cis-epoxycarotenoid dioxygenase, and P5CS1, encoding Δ-1-pyrroline-5-carboxylate synthase, whi…	TCONS_00128131	9.08643	0.000795079	6Zn/6Fe
chr5	MLOC_70060	CTP synthase; catalyzes the ATP-dependent amination of UTP to CTP with either L-glutamine or ammonia as the source of nitrogen. ATP acts as the most widely used biological energy carrier, GTP participates in intracellular signaling and is used as an energy reservoir, and CTP is involved in phospholipid and sialoglycoprotein synthesis.	TCONS_00117652	-7.47094	0.00825608	24Zn/UT
chr5	MLOC_70060	CTP synthase; catalyzes the ATP-dependent amination of UTP to CTP with either L-glutamine or ammonia as the source of nitrogen. ATP acts as the most widely used biological energy carrier, GTP participates in intracellular signaling and is used as an energy reservoir, and CTP is involved in phospholipid and sialoglycoprotein synthesis.	TCONS_00117653	4.58887	0.00977071	24Zn/UT
chr4	MLOC_72417	Myosin heavy chain, non-muscle; may required for cytokinesis.	TCONS_00089923	7.29283	0.00538066	24Zn/24Fe
chr4	MLOC_72417	Myosin heavy chain, non-muscle; may required for cytokinesis.	TCONS_00089925	5.3822	0.00827318	24Zn/24Fe
chr4	MLOC_72417	Myosin heavy chain, non-muscle; may required for cytokinesis.	TCONS_00089926	-8.11554	0.00103193	24Zn/24Fe
chr1	XLOC_000176	Uncharacterized	TCONS_00000587	-10.0032	2.36e-05	24Zn/24Fe
chr1	XLOC_000176	Uncharacterized	TCONS_00000590	-8.96209	0.00800713	24Fe/UT
1H	XLOC_008969	Uncharacterized	TCONS_00018545	-11.2196	1.13e-05	24Zn/UT
1H	XLOC_008969	Uncharacterized	TCONS_00018546	10.525	4.06e-05	24Zn/UT
1H	XLOC_008969	Uncharacterized	TCONS_00018547	10.2069	7.42e-05	24Zn/UT
3HL	XLOC_043890	Uncharacterized	TCONS_00076550	-8.43135	0.00150722	24Zn/UT
3HL	XLOC_043890	Uncharacterized	TCONS_00076552	4.94035	0.00854998	24Zn/UT
chr4	XLOC_053192	26S protease regulatory subunit 4, the 26S protease is involved in the ATP-dependent degradation of ubiquitinated proteins. The regulatory (or ATPase) complex confers ATP dependency and substrate specificity to the 26S complex.	TCONS_00091874	-8.65346	0.00934116	24Fe/UT
chr4	XLOC_053192	26S protease regulatory subunit 4, the 26S protease is involved in the ATP-dependent degradation of ubiquitinated proteins. The regulatory (or ATPase) complex confers ATP dependency and substrate specificity to the 26S complex.	TCONS_00091874	-8.63244	0.00105704	24Zn/UT
chr4	XLOC_053192	26S protease regulatory subunit 4, the 26S protease is involved in the ATP-dependent degradation of ubiquitinated proteins. The regulatory (or ATPase) complex confers ATP dependency and substrate specificity to the 26S complex.	TCONS_00091875	8.76982	0.0096841	24Fe/UT
chr4	XLOC_053192	26S protease regulatory subunit 4, the 26S protease is involved in the ATP-dependent degradation of ubiquitinated proteins. The regulatory (or ATPase) complex confers ATP dependency and substrate specificity to the 26S complex.	TCONS_00091875	8.91614	0.00059925	24Zn/UT
4HS	XLOC_063387	Similar to Basic leucine zipper and W2 domain-containing protein 2	TCONS_00105556	-8.85734	0.00915483	24Fe/UT
4HS	XLOC_063387	Similar to Basic leucine zipper and W2 domain-containing protein 2	TCONS_00105556	-8.83631	0.00071378	24Zn/UT
4HS	XLOC_063387	Similar to Basic leucine zipper and W2 domain-containing protein 2	TCONS_00105558	10.0601	0.00294558	24Fe/UT
4HS	XLOC_063387	Similar to Basic leucine zipper and W2 domain-containing protein 2	TCONS_00105558	9.53323	0.000202674	24Zn/UT
