# Supplementary material for: Deciphering Mineral Homeostasis in Barley Seed Transfer Cells at Transcriptional Level
Source: PLoS One. 2015 Nov 4;10(11):e0141398. doi: 10.1371/journal.pone.0141398 (PMC4633283; doi:10.1371/journal.pone.0141398)
Supplement: S3 Table — (XLSX) [file pone.0141398.s014.xlsx]

## Sheet: S3 Table
S3 Table: Differentially activated retroelements.
Gene accession numbers can be used to access the sequences at http://plants.ensembl.org/index.html.
6Fe: 6 h after Fe treatment, 6Zn: 6h after Zn treatment, 24Fe: 24 h after Fe treatment, 24Zn: 24 h after Zn treatment,
and UT: untreated sample. For example, 24Fe/UT represents the comparison of 24Fe with UT.
Column1	Column2	Column3	Log2 fold-changes	Log2 fold-changes2	Log2 fold-changes3	Log2 fold-changes4
Gene accession numbers in Ensemblplants at http://plants.ensembl.org/index.html	No. in Fig. 8	Putative function	24Fe/UT (Log2 fold-changes)	24Zn/UT (Log2 fold-changes)	6Zn/6Fe (Log2 fold-changes)	24Zn/24Fe (Log2 fold-changes)
XLOC_084806	1	Putative GAG-POL precursor; reverse transcriptases (RTs) from retrotransposons and retroviruses which have long terminal repeats (LTRs) in their DNA copies but not in their RNA template. RT catalyzes DNA replication from an RNA template.	-8.82992	-8.80889
XLOC_086098	2	Putative retrotransposon protein		-7.43552	8.46079
MLOC_23156	3	Putative gag-pol polyprotein, retrotransposon protein: Gag-Pol polyprotein and Gag polyprotein may regulate their own translation, by the binding genomic RNA in the 5'-UTR. At low concentration, Gag-Pol and Gag would promote translation, whereas at high concentration, the polyproteins encapsidate genomic RNA and then shutt off translation.	-2.52422
MLOC_32427	4	Retrotransposon protein, putative, LINE subclass	-2.18965
XLOC_072497	5	hAT transposon superfamily protein	1.68822
XLOC_077298	6	Retroposon Au element	2.00284
XLOC_121438	7	Retrotransposon protein, putative	2.43995			-2.51462
XLOC_054966	8	Retrotransposon: Sukkula LTR-2	3.40884
XLOC_072986	9	Retrotransposon, gypsy, LTR, Sukkula_AY661558-7	3.5784
XLOC_023285	10	Retrotransposon:RLG_BAGY2-2	3.94333
XLOC_006826	11	Retrotransposon, athilaSabrina	4.20475
XLOC_087576	12	Retrotransposon, gypsy, LTR, Sukkula_AY661558-7	4.23433
XLOC_024735	13	Retrotransposon, gypsy, LTR, Sukkula_AY661558-7	4.34143
XLOC_112395	14	Retrotransposon, Sukkula LTR-2	4.37378
XLOC_039212	15	Retrotransposon Sukkula_N5D-1	4.69002
XLOC_084503	16	Retroposon: Sukkula LTR-2	4.97056
XLOC_057839	17	Retrotransposon: athila, RLG_Sabrina_consensus-1	5.09271
XLOC_100917	18	Retrotransposon:RLG_Sukkula-1	5.20071			-2.17999
XLOC_070920	19	Retrotransposon Sukkula_N5D-1	5.43532			-2.9243
XLOC_040266	20	Retrotransposon Sukkula LTR-1	6.7102
XLOC_097890	21	Mutator-like transposase; MuDR family transposase is found in plant and is presumed to be the transposases for Mutator transposable elements.	6.76035
XLOC_056423	22	Retrotransposon: RLG_BAGY2-3	6.80882
XLOC_084808	23	Putative non-LTR retroelement reverse transcriptase	6.91531			-6.24494
XLOC_084808	24	Putative non-LTR retroelement reverse transcriptase	6.91598			-6.22224
XLOC_120586	25	Retrotransposon:RLG_Sukkula-1	6.94515
XLOC_072276	26	Retrotransposon:RLG_BAGY2-3	7.10894
XLOC_052884	27	Retrotransposon protein, putative				-8.27326
XLOC_002240	28	Retrotransposon protein, putative, Ty1-copia subclass				-7.56403
MLOC_59421	29	Similar to retrotransposon proteins; it has GAG-pre-integrase and integrase core domains. Integrase mediates integration of a DNA copy of the viral genome into the host chromosome.				5.3822
XLOC_071803	30	Putative reverse transcriptase, retrotransposon protein;			2.04798
XLOC_091870	31	Retroposon Au element sequence			2.36566
XLOC_084806	32	Putative GAG-POL precursor			3.02944
XLOC_012224	33	Retrotransposon protein, putative, Ty1-copia subclass			3.96628
XLOC_084806	34	Putative GAG-POL precursor			8.65492
