# Supplementary material for: Deciphering Mineral Homeostasis in Barley Seed Transfer Cells at Transcriptional Level
Source: PLoS One. 2015 Nov 4;10(11):e0141398. doi: 10.1371/journal.pone.0141398 (PMC4633283; doi:10.1371/journal.pone.0141398)
Supplement: S5 Table — (XLSX) [file pone.0141398.s016.xlsx]

## Sheet: S5 Table
S5 Table: Differentially expressed genes involved in phosphatidylinositol-3-phosphate
biosynthesis, recycling, and usage.
Gene accession numbers can be used to access the sequences at http://plants.ensembl.org/index.html.
6Fe: 6 h after Fe treatment, 6Zn: 6 h after Zn treatment, 24Fe: 24 h after Fe treatment, 24Zn: 24 h after Zn treatment,
and UT: untreated sample. For example, 24Fe/UT represents the comparison of 24Fe with UT.
Genea accession numbers in Ensemblplants at http://plants.ensembl.org/index.html	Putative function	Transcript ID	Log2 fold-changes	Comparisons
MLOC_51044	WD repeat and FYVE domain-containing protein 3, WD/BEACH domain protein SPIRRIG, BEACH domain-containing protein lvsA; WD repeat and FYVE domain-containing protein 3 is a phosphatidylinositol 3-phosphate-binding protein that functions as a master conductor for aggregate clearance by autophagy. This protein shuttles from the nuclear membrane to colocalize with aggregated proteins, where it complex…	TCONS_00114857	9.12868	24Zn/ut
MLOC_51044	WD repeat and FYVE domain-containing protein 3, WD/BEACH domain protein SPIRRIG, BEACH domain-containing protein lvsA; WD repeat and FYVE domain-containing protein 3 is a phosphatidylinositol 3-phosphate-binding protein that functions as a master conductor for aggregate clearance by autophagy. This protein shuttles from the nuclear membrane to colocalize with aggregated proteins, where it complex…	TCONS_00114857	5.52135	24Zn/24Fe
MLOC_57352	1-phosphatidylinositol-3-phosphate 5-kinase-like (Fab1p); in human, the PI(3,5)P2 regulatory complex regulates both the synthesis and turnover of phosphatidylinositol 3,5-bisphosphate (PtdIns(3,5)P2). Catalyzes the phosphorylation of phosphatidylinositol 3-phosphate on the fifth hydroxyl of the myo-inositol ring, to form phosphatidylinositol 3,5-bisphosphate. Required for endocytic-vacuolar pathw…	TCONS_00089744	-8.72596	6Zn/6Fe
MLOC_57352	1-phosphatidylinositol-3-phosphate 5-kinase-like (Fab1p); in human, the PI(3,5)P2 regulatory complex regulates both the synthesis and turnover of phosphatidylinositol 3,5-bisphosphate (PtdIns(3,5)P2). Catalyzes the phosphorylation of phosphatidylinositol 3-phosphate on the fifth hydroxyl of the myo-inositol ring, to form phosphatidylinositol 3,5-bisphosphate. Required for endocytic-vacuolar pathw…	TCONS_00089744	-7.83947	24Zn/ut
MLOC_60902	1-phosphatidylinositol-3-phosphate 5-kinase-like; The PI(3,5)P2 regulatory complex regulates both the synthesis and turnover of phosphatidylinositol 3,5-bisphosphate (PtdIns(3,5)P2). Catalyzes the phosphorylation of phosphatidylinositol 3-phosphate on the fifth hydroxyl of the myo-inositol ring, to form phosphatidylinositol 3,5-bisphosphate. Required for endocytic-vacuolar pathway and nuclear mig…	TCONS_00180796	-8.13275	24Zn/ut
MLOC_77928	Phosphatidylinositol 3-kinase family protein TOR; related to TOR proteins from yeast and mammals, regulators of cell growth in response to nutrient availability. TOR proteins belong to the family of phosphatidylinositol 3-kinase and are targets of the antiproliferative drug rapamycin. AtTOR binds the yeast FKBP12 protein in the presence of Rapamycin, is involved in embryogenesis and is expressed …	TCONS_00015073	9.34028	24Zn/24Fe
XLOC_099978	Polyphosphoinositide phosphatase, Phosphatidylinositol 3,5-bisphosphate 5-phosphatase, SAC domain-containing protein 3; FIG4; the PI(3,5)P2 regulatory complex regulates both the synthesis and turnover of phosphatidylinositol 3,5-bisphosphate (PtdIns(3,5)P2). In vitro, hydrolyzes all three D5-phosphorylated polyphosphoinositide substrates in the order PtdIns(4,5)P2 > PtdIns(3,5)P2 > PtdIns(3,4,5)P…	TCONS_00166623	8.11658	24Zn/ut
MLOC_62041	Polyphosphoinositide phosphatase, Phosphatidylinositol 3,5-bisphosphate 5-phosphatase, SAC domain-containing protein 3; the PI(3,5)P2 regulatory complex regulates both the synthesis and turnover of phosphatidylinositol 3,5-bisphosphate (PtdIns(3,5)P2). In vitro, hydrolyzes all three D5-phosphorylated polyphosphoinositide substrates in the order PtdIns(4,5)P2 > PtdIns(3,5)P2 > PtdIns(3,4,5)P3. Pla…	TCONS_00093227	7.17812	24Zn/24Fe
MLOC_51702	Polyphosphoinositide phosphatase-like isoform 1; regulates both the synthesis and turnover of phosphatidylinositol 3,5-bisphosphate (PtdIns(3,5)P2). In vitro, hydrolyzes all three D5-phosphorylated polyphosphoinositide substrates in the order PtdIns(4,5)P2 > PtdIns(3,5)P2 > PtdIns(3,4,5)P3. Plays a role in the biogenesis of endosome carrier vesicles (ECV) / multivesicular bodies (MVB) transport i…	TCONS_00166599	8.64699	24Zn/ut
MLOC_17486	Phosphatidylinositol 3,4,5-trisphosphate 3-phosphatase and dual-specificity protein phosphatase PTEN-like. Catalytic activity: phosphatidylinositol 3,4,5-trisphosphate + H2O=phosphatidylinositol 4,5-bisphosphate + phosphate. PtdIns(4,5)P2 functions as an intermediate in the IP3/DAG pathway, which is initiated by ligands binding to G protein-coupled receptors activating the Gq alpha subunit. PtdIn…	TCONS_00117758	7.66394	24Zn/ut
